# Supplementary material for: A common allele of HLA is associated with asymptomatic SARS-CoV-2 infection
Source: Nature. 2023 Jul 19;620(7972):128–36. doi: 10.1038/s41586-023-06331-x (PMC10396966; doi:10.1038/s41586-023-06331-x)
Supplement: Supplementary file 3 — This file contains Supplementary Tables 1–19. [file 41586_2023_6331_MOESM3_ESM.xlsx]

## Sheet: Contents
Supplementary Tables for
A common allele of HLA is associated with asymptomatic SARS-CoV-2 infection
Danillo G. Augusto1,2,3 *, Lawton D. Murdolo4 *, Demetra S.M. Chatzileontiadou4,5 *, Joseph J. Sabatino, Jr.1, Tasneem Yusufali1,
Noah D. Peyser6, Xochitl Butcher6, Kerry Kizer1, Karoline Guthrie1, Victoria Murray7, Vivian Pae7, Sannidhi Sarvadhavabhatla7,
Fiona Beltran7, Gurjot Gill7, Kara Lynch8, Cassandra Yun8, Colin Maguire9, Michael J. Peluso7, Rebecca Hoh7, Timothy J. Henrich10,
Steven G. Deeks7, Michelle Davidson11, Scott Lu12, Sarah A. Goldberg12, J. Daniel Kelly12,13, Jeffrey N. Martin12, Cynthia A. Viera-Green14,
Stephen R. Spellman14, David J. Langton15, Michael J. Dewar-Oldis4, Corey Smith16, Peter J. Barnard4, Sulggi Lee7,
Gregory M. Marcus6, Jeffrey E. Olgin6, Mark J. Pletcher12,17, Martin Maiers18, Stephanie Gras4,5 **, Jill A. Hollenbach1,12 **
Contents:
Supplementary Table S1	Frequencies of self-reported medical conditions in discovery (Citizen Science) cohort
Supplementary Table S2	HLA-A, -B, -C, DRB1, -DQB1 allelic frequencies in the Discovery cohort
Supplementary Table S3	HLA-A~HLA-B haplotype frequencies in the discovery cohort
Supplementary Table S4	HLA-B~HLA-DRB1 haplotype frequencies in the discovery cohort
Supplementary Table S5	Frequencies of memory-positive cells among tetramer positive CD8+ T cells
SupplementaryTable S6	Frequencies of tetramer-positive CD8+ T cells per total CD8+ T cells
Supplementary Table S7	TCR repertoires specific to NQK-A8 and NQK-Q8 peptides
Supplementary Table S8	Public TCRs specific to NQK-A8 and NQK-Q8 peptides
Supplementary Table S9	Stability of HLA-B*15:01 in complex with the NQK peptides from SARS-CoV-2 and OC43 viruses
SupplementaryTable S10	TCR affinities for HLA-B*15:01-NQK-A8 and HLA-B*15:01-NQK-Q8
Supplementary Table S11	HLA-B*15:01 counts in non-White individuals (Citizen Science cohort)
Supplementary Table S12	Baseline Demographics
Supplementary Table S13	Non-White individuals in the Citizen Science cohort
Supplementary Table S14	Comorbidities in non-White individuals in the Citizen Science cohort
SupplementaryTable S15	COVID-19 Citizen Science symptom reports
Supplementary Table S16	Reasons for testing
SupplementaryTable S17	Peptides used for HLA tetramer analysis
SupplementaryTable S18	Demographics and genotyping information for samples used in HLA tetramer analysis
SupplementaryTable S19	Antibodies and fluorophores used for combinatorial tetramer staining
1. Weill Institute for Neurosciences, Department of Neurology, University of California San Francisco, San Francisco, CA, USA
2. Department of Biological Sciences, The University of North Carolina at Charlotte, Charlotte, NC, USA
3. Programa de Pós-Graduação em Genética, Universidade Federal do Paraná, Curitiba, Brazil
4. Department of Biochemistry and Chemistry, La Trobe Institute for Molecular Science, La Trobe University, Bundoora, Victoria 3086, Australia.
5. Department of Biochemistry and Molecular Biology, Biomedicine Discovery Institute, Monash University, Clayton, Victoria 3800, Australia.
6.Division of Cardiology, Department of Medicine, University of California San Francisco, San Francisco, CA, USA
7. Division of HIV, Infectious Diseases, and Global Medicine, Department of Medicine, University of California San Francisco, San Francisco, CA, USA
8. Department of Laboratory Medicine, University of California San Francisco, San Francisco, CA, USA
9. University of Utah, Clinical and Translational Science Institute, Salt Lake City, UT
10. Division of Experimental Medicine, Department of Medicine, University of California San Francisco, San Francisco, CA, USA
11. Department of Medicine, University of California San Francisco, San Francisco, CA, USA
12. Department of Epidemiology and Biostatistics, University of California San Francisco, San Francisco, CA, USA
13. F.I. Proctor Foundation, University of California San Francisco, San Francisco, CA, USA
14. CIBMTR (Center for International Blood and Marrow Transplant Research), National Marrow Donor Program/Be The Match, Minneapolis, Minnesota.
15. ExplantLab, The Biosphere, Newcastle Helix, Newcastle-upon-Tyne, UK
16. QIMR Berghofer Medical Research Institute - QIMR Berghofer Centre for Immunotherapy and Vaccine Development Brisbane, Queensland, Australia
17. Division of General Internal Medicine, University of California San Francisco, San Francisco, CA, USA
18. National Marrow Donor Program, Minneapolis, MN
* These authors contributed equally to this work
** These authors contributed equally to this work

## Sheet: S1
Supplementary Table S1. Frequencies of self-reported medical conditions in discovery (Citizen Science) cohort.
Condition	frequency
Anemia	0.115
Asthma	0.106
Atrial fibrillation	0.005
Cancer	0.012
Congestive heart failure	0.002
COPD	0.006
Coronary artery disease	0.005
Diabetes	0.017
Heart attack	0
High blood pressure	0.111
HIV	0
Immunodeficiency	0.018
Sleep apnea	0.053
Stroke	0.004

## Sheet: S2
Supplementary Table S2. HLA-A, -B, -C, DRB1, -DQB1 allelic frequencies in the Discovery cohort
Locus	Allele	Symptomatic	Asymptomatic
HLA-A	01:01	0.1637	0.15074
HLA-A	01:02	0.00039	0
HLA-A	02:01	0.27786	0.30882
HLA-A	02:02	0.00116	0.00368
HLA-A	02:05	0.00658	0.02206
HLA-A	02:06	0.00155	0.00735
HLA-A	02:17	0.00039	0
HLA-A	02:22	0.00039	0
HLA-A	02:27	0	0.00368
HLA-A	03:01	0.14203	0.10662
HLA-A	03:02	0.00116	0.00735
HLA-A	11:01	0.06308	0.07353
HLA-A	11:05	0	0.00368
HLA-A	11:12	0.00039	0
HLA-A	23:01	0.01858	0.01103
HLA-A	24:02	0.08475	0.06985
HLA-A	24:03	0.00039	0.00368
HLA-A	25:01	0.01819	0.01838
HLA-A	25:02	0.00039	0
HLA-A	26:01	0.02786	0.01471
HLA-A	26:08	0.00077	0
HLA-A	29:01	0.00348	0
HLA-A	29:02	0.03483	0.04412
HLA-A	29:10	0.00039	0
HLA-A	29:30	0.00039	0
HLA-A	30:01	0.01703	0.01471
HLA-A	30:02	0.01006	0.00368
HLA-A	30:04	0.00077	0.00368
HLA-A	31:01	0.02902	0.01838
HLA-A	32:01	0.03831	0.02574
HLA-A	32:04	0.00039	0
HLA-A	33:01	0.00697	0.01471
HLA-A	33:03	0.0031	0
HLA-A	33:05	0.00077	0
HLA-A	34:02	0.00116	0
HLA-A	66:01	0.00271	0.00735
HLA-A	68:01	0.02864	0.04412
HLA-A	68:02	0.00851	0.01103
HLA-A	68:03	0	0.00368
HLA-A	69:01	0.00271	0.00368
HLA-A	74:01	0.00039	0
HLA-A	74:03	0.00077	0
HLA-B	07:02	0.14667	0.11765
HLA-B	07:04	0.00077	0
HLA-B	07:05	0.0031	0
HLA-B	08:01	0.11726	0.10294
HLA-B	13:02	0.02554	0.04412
HLA-B	14:01	0.01006	0.01471
HLA-B	14:02	0.02941	0.02941
HLA-B	15:01	0.04954	0.11029
HLA-B	15:07	0.00116	0.00368
HLA-B	15:09	0.00039	0
HLA-B	15:16	0.00039	0
HLA-B	15:17	0.00426	0
HLA-B	15:18	0.00387	0
HLA-B	15:39	0.00077	0
HLA-B	15:71	0.00039	0
HLA-B	18:01	0.04025	0.04412
HLA-B	18:40	0.00039	0
HLA-B	27:02	0.00348	0
HLA-B	27:05	0.03715	0.02574
HLA-B	35:01	0.05495	0.05515
HLA-B	35:02	0.00967	0.01103
HLA-B	35:03	0.01316	0.02206
HLA-B	35:08	0.00503	0.01103
HLA-B	35:41	0.00039	0
HLA-B	37:01	0.01161	0.01471
HLA-B	38:01	0.02012	0.00735
HLA-B	38:09	0.00039	0
HLA-B	39:01	0.01122	0.00368
HLA-B	39:05	0.00039	0.00368
HLA-B	39:06	0.00658	0.00368
HLA-B	39:31	0.00077	0
HLA-B	40:01	0.05263	0.05147
HLA-B	40:02	0.01471	0.01471
HLA-B	41:01	0.00271	0.00735
HLA-B	41:02	0.00348	0.00735
HLA-B	42:01	0.00039	0
HLA-B	44:02	0.10023	0.06985
HLA-B	44:03	0.04837	0.04779
HLA-B	44:04	0.00039	0.00368
HLA-B	44:05	0.00232	0.00368
HLA-B	44:55	0	0.00368
HLA-B	45:01	0.00503	0.00735
HLA-B	47:01	0.00155	0.00368
HLA-B	48:01	0.00039	0
HLA-B	49:01	0.01471	0.01471
HLA-B	50:01	0.01122	0.01838
HLA-B	50:02	0.00077	0
HLA-B	51:01	0.05147	0.04044
HLA-B	51:05	0.00039	0
HLA-B	51:07	0.00039	0
HLA-B	51:08	0.00116	0
HLA-B	51:09	0.00039	0
HLA-B	51:43	0.00039	0
HLA-B	52:01	0.00851	0.01103
HLA-B	53:01	0.00426	0.00735
HLA-B	55:01	0.01896	0.02941
HLA-B	56:01	0.00542	0.00368
HLA-B	56:04	0.00039	0
HLA-B	57:01	0.03251	0.01838
HLA-B	57:02	0.00039	0
HLA-B	57:03	0.00116	0.00368
HLA-B	58:01	0.0058	0.00368
HLA-B	58:02	0	0.00368
HLA-B	78:01	0.00039	0
HLA-C	01:02	0.04025	0.01838
HLA-C	01:22	0	0.00368
HLA-C	02:02	0.04141	0.04412
HLA-C	03:02	0.00271	0
HLA-C	03:03	0.04915	0.07721
HLA-C	03:04	0.07159	0.08824
HLA-C	04:01	0.10526	0.12868
HLA-C	05:01	0.09056	0.0625
HLA-C	05:32	0	0.00368
HLA-C	06:02	0.08437	0.11029
HLA-C	06:06	0.00039	0
HLA-C	07:01	0.15828	0.13603
HLA-C	07:02	0.15402	0.12868
HLA-C	07:04	0.0209	0.01838
HLA-C	07:10	0	0.00368
HLA-C	07:653	0.00039	0
HLA-C	08:02	0.03754	0.04044
HLA-C	08:03	0.00039	0
HLA-C	08:04	0.00039	0
HLA-C	08:05	0.00039	0
HLA-C	08:30	0.00039	0
HLA-C	12:02	0.00697	0.01103
HLA-C	12:03	0.0507	0.03676
HLA-C	14:02	0.012	0.01471
HLA-C	14:03	0.00039	0
HLA-C	15:02	0.01974	0.01103
HLA-C	15:04	0.00039	0
HLA-C	15:05	0.00426	0
HLA-C	16:01	0.03444	0.03676
HLA-C	16:02	0.00426	0.00735
HLA-C	16:04	0.00232	0
HLA-C	16:13	0.00039	0
HLA-C	17:01	0.0058	0.01471
HLA-C	18:01	0	0.00368
HLA-DRB1	01:01	0.09714	0.07721
HLA-DRB1	01:02	0.01548	0.01471
HLA-DRB1	01:03	0.01471	0.01471
HLA-DRB1	01:07	0.00039	0
HLA-DRB1	03:01	0.11842	0.09559
HLA-DRB1	04:01	0.0863	0.11765
HLA-DRB1	04:02	0.01084	0.00735
HLA-DRB1	04:03	0.01084	0.01471
HLA-DRB1	04:04	0.03289	0.02941
HLA-DRB1	04:05	0.0031	0.00735
HLA-DRB1	04:06	0.00039	0
HLA-DRB1	04:07	0.01238	0.01103
HLA-DRB1	04:08	0.00232	0.01103
HLA-DRB1	04:09	0.00077	0
HLA-DRB1	07:01	0.125	0.14706
HLA-DRB1	08:01	0.03019	0.02206
HLA-DRB1	08:02	0.00039	0
HLA-DRB1	08:03	0.00271	0.01103
HLA-DRB1	08:04	0.00193	0.00368
HLA-DRB1	08:06	0.00039	0
HLA-DRB1	08:11	0.00039	0
HLA-DRB1	09:01	0.012	0.01103
HLA-DRB1	10:01	0.00813	0
HLA-DRB1	11:01	0.05147	0.04412
HLA-DRB1	11:02	0.0031	0
HLA-DRB1	11:03	0.00929	0.00368
HLA-DRB1	11:04	0.02515	0.03676
HLA-DRB1	11:12	0.00039	0
HLA-DRB1	11:15	0.00039	0
HLA-DRB1	12:01	0.01548	0.00735
HLA-DRB1	12:02	0.00077	0
HLA-DRB1	13:01	0.05844	0.06618
HLA-DRB1	13:02	0.04528	0.03676
HLA-DRB1	13:03	0.00967	0.00735
HLA-DRB1	13:05	0.00232	0
HLA-DRB1	13:21	0	0.00368
HLA-DRB1	14:01	0.02361	0.03309
HLA-DRB1	14:02	0.00077	0
HLA-DRB1	14:04	0.00155	0
HLA-DRB1	14:07	0.00039	0
HLA-DRB1	15:01	0.14241	0.12132
HLA-DRB1	15:02	0.00735	0.01471
HLA-DRB1	15:03	0.00039	0
HLA-DRB1	16:01	0.01393	0.02206
HLA-DRB1	16:02	0.00077	0.00735
HLA-DQB1	02:01	0.2082	0.21324
HLA-DQB1	03:01	0.18498	0.17647
HLA-DQB1	03:02	0.0983	0.12132
HLA-DQB1	03:03	0.04721	0.04412
HLA-DQB1	03:04	0.00077	0.00368
HLA-DQB1	03:05	0.00193	0.01103
HLA-DQB1	04:02	0.03212	0.02574
HLA-DQB1	05:01	0.13197	0.11029
HLA-DQB1	05:02	0.01703	0.02941
HLA-DQB1	05:03	0.02438	0.03309
HLA-DQB1	05:04	0.00155	0
HLA-DQB1	06:01	0.00735	0.01471
HLA-DQB1	06:02	0.13777	0.11029
HLA-DQB1	06:03	0.06076	0.06985
HLA-DQB1	06:04	0.03367	0.03676
HLA-DQB1	06:09	0.01161	0
HLA-DQB1	06:14	0.00039	0

## Sheet: S3
Supplementary Table S3. HLA-A~HLA-B haplotype frequencies in the discovery cohort
HLA-A~HLA-B	Asymptomatic	Symptomatic
	(2N = 272)	(2N = 2,584)
01:01~07:02	0.011	0.0124
01:01~07:05	0	0.0004
01:01~08:01	0.0662	0.0902
01:01~13:02	0.0037	0.0015
01:01~14:01	0.0037	0.0008
01:01~14:02	0	0.0031
01:01~15:01	0.0074	0.0062
01:01~15:07	0	0.0004
01:01~15:17	0	0.0012
01:01~18:01	0.0074	0.0015
01:01~27:05	0	0.0019
01:01~35:01	0.0037	0.0008
01:01~35:02	0.0074	0.0035
01:01~37:01	0.0147	0.0089
01:01~38:01	0	0.0019
01:01~39:01	0	0.0008
01:01~40:01	0	0.0008
01:01~41:01	0	0.0008
01:01~44:02	0	0.0004
01:01~44:03	0	0.0008
01:01~45:01	0	0.0004
01:01~49:01	0	0.0012
01:01~51:01	0	0.0019
01:01~52:01	0.0074	0.0027
01:01~53:01	0	0.0012
01:01~55:01	0.0037	0.0012
01:01~57:01	0.0147	0.0163
01:01~58:01	0	0.0008
01:02~39:06	0	0.0004
02:01~07:02	0.0478	0.043
02:01~07:04	0	0.0004
02:01~07:05	0	0.0012
02:01~08:01	0.0184	0.0089
02:01~13:02	0.0257	0.0062
02:01~14:01	0	0.0019
02:01~14:02	0.0074	0.0027
02:01~15:01	0.0699	0.0294
02:01~15:18	0	0.0031
02:01~15:39	0	0.0004
02:01~18:01	0.0147	0.0066
02:01~27:02	0	0.0015
02:01~27:05	0.0147	0.0108
02:01~35:01	0.0037	0.0039
02:01~35:02	0	0.0008
02:01~35:03	0.0037	0.0035
02:01~35:08	0	0.0008
02:01~37:01	0	0.0012
02:01~38:01	0	0.0043
02:01~39:01	0.0037	0.0023
02:01~39:06	0	0.0019
02:01~39:31	0	0.0004
02:01~40:01	0.0221	0.0255
02:01~40:02	0	0.0054
02:01~41:01	0	0.0004
02:01~41:02	0	0.0012
02:01~44:02	0.0294	0.0627
02:01~44:03	0.0074	0.0046
02:01~44:05	0.0037	0
02:01~45:01	0.0037	0.0004
02:01~49:01	0	0.0023
02:01~50:01	0.0037	0.0019
02:01~51:01	0.0257	0.0217
02:01~51:07	0	0.0004
02:01~51:08	0	0.0004
02:01~52:01	0	0.0015
02:01~55:01	0	0.0015
02:01~56:01	0	0.0008
02:01~57:01	0.0037	0.0108
02:01~58:01	0	0.0012
02:02~15:16	0	0.0004
02:02~41:01	0.0037	0
02:02~53:01	0	0.0004
02:02~78:01	0	0.0004
02:05~14:02	0	0.0008
02:05~41:01	0	0.0008
02:05~49:01	0.0074	0.0012
02:05~50:01	0.0074	0.0031
02:05~57:03	0.0037	0
02:05~58:01	0.0037	0.0008
02:06~35:01	0.0037	0.0012
02:06~44:55	0.0037	0
02:06~48:01	0	0.0004
02:17~51:01	0	0.0004
02:22~14:01	0	0.0004
02:27~50:01	0.0037	0
03:01~07:02	0.0368	0.0623
03:01~08:01	0.011	0.0077
03:01~13:02	0.0037	0.0023
03:01~14:01	0	0.0004
03:01~14:02	0.0037	0.0066
03:01~15:01	0.011	0.0039
03:01~15:17	0	0.0008
03:01~18:01	0	0.0031
03:01~27:05	0	0.0035
03:01~35:01	0.0037	0.019
03:01~35:02	0	0.0008
03:01~35:03	0	0.0031
03:01~35:41	0	0.0004
03:01~37:01	0	0.0008
03:01~38:01	0.0037	0
03:01~39:01	0	0.0012
03:01~39:06	0	0.0008
03:01~40:01	0.0037	0.0062
03:01~40:02	0.0037	0.0004
03:01~41:01	0.0037	0
03:01~41:02	0	0.0004
03:01~44:02	0.011	0.0046
03:01~44:03	0.0037	0.0035
03:01~44:05	0	0.0008
03:01~45:01	0	0.0004
03:01~47:01	0.0037	0.0012
03:01~51:01	0	0.0054
03:01~52:01	0	0.0004
03:01~53:01	0.0037	0
03:01~56:01	0	0.0019
03:01~57:02	0	0.0004
03:02~08:01	0.0074	0
03:02~35:03	0	0.0004
03:02~44:03	0	0.0004
03:02~51:01	0	0.0004
11:01~07:02	0.0074	0.0039
11:01~08:01	0	0.0027
11:01~14:01	0	0.0008
11:01~14:02	0	0.0019
11:01~15:01	0.0037	0
11:01~18:01	0	0.0019
11:01~27:05	0.0074	0.007
11:01~35:01	0.0257	0.019
11:01~35:03	0.0074	0.0008
11:01~35:08	0	0.0004
11:01~38:01	0	0.0015
11:01~39:01	0	0.0019
11:01~39:31	0	0.0004
11:01~40:01	0	0.0012
11:01~40:02	0	0.0015
11:01~44:02	0.0037	0.0027
11:01~49:01	0	0.0004
11:01~50:01	0	0.0008
11:01~51:01	0	0.0054
11:01~52:01	0.0037	0.0015
11:01~55:01	0.011	0.0054
11:01~56:01	0.0037	0.0004
11:01~56:04	0	0.0004
11:01~57:03	0	0.0004
11:01~58:01	0	0.0008
11:05~40:01	0.0037	0
11:12~35:01	0	0.0004
23:01~07:02	0	0.0004
23:01~08:01	0	0.0004
23:01~13:02	0	0.0004
23:01~15:07	0	0.0004
23:01~27:05	0	0.0004
23:01~39:06	0	0.0004
23:01~40:01	0	0.0004
23:01~41:02	0.0037	0.0004
23:01~44:03	0.0037	0.0085
23:01~49:01	0	0.0031
23:01~50:01	0.0037	0.0015
23:01~50:02	0	0.0008
23:01~51:01	0	0.0012
23:01~57:03	0	0.0004
24:02~07:02	0.0147	0.0163
24:02~08:01	0	0.0027
24:02~13:02	0	0.0012
24:02~14:01	0	0.0012
24:02~14:02	0	0.0004
24:02~15:01	0.0074	0.0039
24:02~15:17	0	0.0012
24:02~15:39	0	0.0004
24:02~18:01	0.0037	0.007
24:02~27:02	0	0.0008
24:02~27:05	0.0037	0.0027
24:02~35:01	0.0037	0.0035
24:02~35:02	0	0.0019
24:02~35:03	0.0037	0.0015
24:02~35:08	0.0074	0.0015
24:02~38:01	0	0.0004
24:02~39:01	0	0.0008
24:02~39:05	0	0.0004
24:02~39:06	0.0037	0.0012
24:02~40:01	0.0074	0.0043
24:02~40:02	0	0.0027
24:02~42:01	0	0.0004
24:02~44:02	0.0037	0.0066
24:02~44:03	0	0.0027
24:02~44:05	0	0.0004
24:02~45:01	0	0.0008
24:02~47:01	0	0.0004
24:02~49:01	0	0.0027
24:02~50:01	0	0.0008
24:02~51:01	0	0.0035
24:02~51:09	0	0.0004
24:02~52:01	0	0.0004
24:02~55:01	0.011	0.0077
24:02~57:01	0	0.0023
24:03~35:01	0.0037	0
24:03~49:01	0	0.0004
25:01~07:02	0	0.0004
25:01~07:04	0	0.0004
25:01~08:01	0	0.0004
25:01~14:02	0.0037	0.0004
25:01~15:17	0	0.0004
25:01~18:01	0.011	0.0104
25:01~35:01	0	0.0008
25:01~35:02	0	0.0004
25:01~38:01	0	0.0008
25:01~39:01	0	0.0019
25:01~44:02	0	0.0015
25:01~45:01	0.0037	0
25:01~51:01	0	0.0004
25:02~15:01	0	0.0004
26:01~07:02	0	0.0015
26:01~08:01	0	0.0004
26:01~14:01	0.0037	0.0012
26:01~15:01	0	0.0004
26:01~27:02	0	0.0008
26:01~27:05	0	0.0031
26:01~35:01	0	0.0015
26:01~35:03	0	0.0004
26:01~37:01	0	0.0008
26:01~38:01	0.0037	0.0081
26:01~38:09	0	0.0004
26:01~39:01	0	0.0008
26:01~44:02	0	0.0019
26:01~44:03	0.0074	0.0015
26:01~49:01	0	0.0012
26:01~51:05	0	0.0004
26:01~55:01	0	0.0004
26:01~56:01	0	0.0019
26:01~57:01	0	0.0008
26:01~58:01	0	0.0004
26:08~39:06	0	0.0004
26:08~51:01	0	0.0004
29:01~07:05	0	0.0015
29:01~08:01	0	0.0004
29:01~35:02	0	0.0008
29:01~51:08	0	0.0004
29:01~57:01	0	0.0004
29:02~07:02	0	0.0012
29:02~08:01	0	0.0008
29:02~14:01	0.0037	0.0004
29:02~14:02	0	0.0015
29:02~15:07	0.0037	0
29:02~27:05	0	0.0008
29:02~35:01	0.0037	0.0004
29:02~38:01	0	0.0004
29:02~40:02	0	0.0004
29:02~41:01	0	0.0004
29:02~44:02	0	0.0012
29:02~44:03	0.0257	0.0217
29:02~44:04	0.0037	0.0004
29:02~44:05	0	0.0004
29:02~45:01	0	0.0027
29:02~49:01	0	0.0008
29:02~55:01	0.0037	0.0004
29:02~57:01	0	0.0004
29:02~58:01	0	0.0008
29:10~14:02	0	0.0004
29:30~27:05	0	0.0004
30:01~13:02	0.011	0.012
30:01~15:01	0	0.0008
30:01~18:01	0	0.0004
30:01~35:03	0	0.0004
30:01~38:01	0	0.0004
30:01~44:03	0	0.0008
30:01~44:05	0	0.0008
30:01~49:01	0.0037	0
30:01~50:01	0	0.0008
30:01~51:01	0	0.0004
30:01~55:01	0	0.0004
30:02~07:02	0	0.0012
30:02~13:02	0	0.0004
30:02~18:01	0	0.0058
30:02~18:40	0	0.0004
30:02~38:01	0	0.0004
30:02~40:01	0	0.0004
30:02~44:02	0.0037	0
30:02~49:01	0	0.0004
30:02~52:01	0	0.0004
30:02~55:01	0	0.0004
30:02~58:01	0	0.0004
30:04~35:03	0.0037	0
30:04~41:01	0	0.0004
30:04~44:02	0	0.0004
31:01~07:02	0	0.0027
31:01~13:02	0	0.0004
31:01~15:01	0	0.0027
31:01~15:07	0	0.0004
31:01~27:05	0	0.0027
31:01~35:01	0	0.0004
31:01~35:02	0.0037	0.0004
31:01~35:03	0	0.0004
31:01~38:01	0	0.0012
31:01~39:01	0	0.0015
31:01~40:01	0.0074	0.0085
31:01~44:02	0	0.0019
31:01~44:03	0	0.0004
31:01~49:01	0.0037	0.0004
31:01~51:01	0.0037	0.005
32:01~07:02	0	0.0004
32:01~08:01	0	0.0012
32:01~14:01	0.0037	0.0027
32:01~14:02	0	0.0004
32:01~15:01	0	0.0012
32:01~15:09	0	0.0004
32:01~15:71	0	0.0004
32:01~18:01	0.0037	0.0012
32:01~27:05	0	0.0023
32:01~35:01	0	0.0023
32:01~35:03	0	0.0008
32:01~35:08	0	0.0004
32:01~39:06	0	0.0008
32:01~40:01	0	0.0039
32:01~40:02	0.011	0.0043
32:01~44:02	0.0074	0.007
32:01~44:03	0	0.0019
32:01~45:01	0	0.0004
32:01~49:01	0	0.0004
32:01~50:01	0	0.0019
32:01~51:01	0	0.0019
32:01~52:01	0	0.0004
32:01~55:01	0	0.0004
32:01~56:01	0	0.0004
32:01~57:01	0	0.0012
32:04~49:01	0	0.0004
33:01~07:02	0	0.0004
33:01~08:01	0	0.0004
33:01~14:02	0.011	0.0062
33:01~35:08	0.0037	0
33:03~18:01	0	0.0004
33:03~27:02	0	0.0004
33:03~35:08	0	0.0008
33:03~50:01	0	0.0004
33:03~51:43	0	0.0004
33:03~58:01	0	0.0008
33:05~14:02	0	0.0008
34:02~08:01	0	0.0012
66:01~14:01	0	0.0004
66:01~15:17	0	0.0004
66:01~35:02	0	0.0004
66:01~41:02	0.0037	0.0015
66:01~58:02	0.0037	0
68:01~14:02	0	0.0008
68:01~15:01	0.0074	0.0008
68:01~15:18	0	0.0008
68:01~18:01	0.0037	0.0019
68:01~27:05	0	0.0015
68:01~35:01	0.0037	0.0019
68:01~35:02	0	0.0008
68:01~35:03	0.0037	0.0019
68:01~35:08	0	0.0004
68:01~38:01	0	0.0004
68:01~39:06	0	0.0008
68:01~40:01	0.0074	0.0015
68:01~44:02	0.011	0.0093
68:01~44:03	0	0.0004
68:01~51:01	0.0074	0.0031
68:01~52:01	0	0.0008
68:01~55:01	0	0.0008
68:01~57:01	0	0.0004
68:01~57:03	0	0.0004
68:02~07:02	0	0.0008
68:02~13:02	0	0.0004
68:02~14:02	0.0037	0.0035
68:02~15:01	0.0037	0
68:02~15:17	0	0.0004
68:02~38:01	0	0.0004
68:02~44:03	0	0.0004
68:02~53:01	0.0037	0.0027
68:03~39:05	0.0037	0
69:01~13:02	0	0.0004
69:01~35:08	0	0.0008
69:01~51:01	0.0037	0.0004
69:01~51:08	0	0.0004
69:01~52:01	0	0.0004
69:01~55:01	0	0.0004
74:01~13:02	0	0.0004
74:03~44:03	0	0.0008

## Sheet: S4
Supplementary Table S4. HLA-B~HLA-DRB1 haplotype frequencies in the discovery cohort
HLA-B~HLA-DRB1	Asymptomatic	Symptomatic
	(2N = 272)	(2N = 2,584)
07:02~01:01	0.0147	0.0128
07:02~01:03	0	0.0019
07:02~03:01	0	0.0031
07:02~04:01	0	0.0058
07:02~04:02	0	0.0004
07:02~04:04	0	0.0012
07:02~04:07	0.0037	0.0012
07:02~04:09	0	0.0004
07:02~07:01	0.0037	0.0062
07:02~08:01	0	0.0027
07:02~09:01	0	0.0015
07:02~10:01	0	0.0008
07:02~11:01	0	0.0031
07:02~11:03	0	0.0019
07:02~13:01	0.0037	0.0054
07:02~13:02	0	0.0035
07:02~14:01	0.0037	0.0031
07:02~14:02	0	0.0004
07:02~15:01	0.0846	0.0906
07:02~16:01	0.0037	0.0008
07:04~15:01	0	0.0008
07:05~01:01	0	0.0008
07:05~01:03	0	0.0004
07:05~04:05	0	0.0004
07:05~07:01	0	0.0004
07:05~08:01	0	0.0004
07:05~14:01	0	0.0004
07:05~15:02	0	0.0004
08:01~01:01	0.0037	0.0019
08:01~03:01	0.0735	0.0878
08:01~04:01	0	0.0027
08:01~04:04	0	0.0012
08:01~04:05	0	0.0004
08:01~04:08	0.0037	0.0004
08:01~07:01	0.0074	0.0039
08:01~08:01	0	0.0023
08:01~08:04	0	0.0004
08:01~09:01	0	0.0004
08:01~11:01	0	0.0004
08:01~11:03	0	0.0008
08:01~11:04	0	0.0004
08:01~12:01	0	0.0008
08:01~13:01	0.0037	0.005
08:01~13:02	0.0074	0.0012
08:01~13:03	0	0.0004
08:01~15:01	0.0037	0.0066
08:01~15:02	0	0.0004
13:02~01:01	0	0.0012
13:02~01:02	0	0.0004
13:02~03:01	0	0.0008
13:02~04:01	0.0037	0.0008
13:02~07:01	0.0404	0.0178
13:02~08:03	0	0.0004
13:02~10:01	0	0.0004
13:02~11:01	0	0.0008
13:02~11:03	0	0.0004
13:02~11:04	0	0.0008
13:02~15:01	0	0.0019
14:01~01:01	0	0.0004
14:01~01:03	0	0.0004
14:01~07:01	0.0147	0.0081
14:01~11:01	0	0.0004
14:01~11:03	0	0.0008
14:02~01:01	0	0.0019
14:02~01:02	0.011	0.0124
14:02~03:01	0	0.0023
14:02~07:01	0	0.0023
14:02~08:03	0.0037	0
14:02~11:04	0	0.0008
14:02~13:01	0.0037	0
14:02~13:02	0.0074	0.0058
14:02~13:03	0.0037	0.0031
14:02~15:01	0	0.0008
15:01~01:01	0.011	0.0035
15:01~01:03	0	0.0012
15:01~03:01	0	0.0008
15:01~04:01	0.0515	0.0205
15:01~04:02	0.0037	0
15:01~04:04	0	0.0035
15:01~04:07	0	0.0004
15:01~04:08	0	0.0004
15:01~07:01	0.0037	0.0008
15:01~08:01	0	0.0004
15:01~09:01	0.0074	0
15:01~11:01	0.0074	0.0012
15:01~11:03	0.0037	0.0023
15:01~12:01	0	0.0008
15:01~13:01	0.0184	0.0093
15:01~13:02	0	0.0015
15:01~14:01	0	0.0008
15:01~15:01	0.0037	0.0023
15:07~04:04	0.0037	0.0012
15:09~04:03	0	0.0004
15:16~01:02	0	0.0004
15:17~10:01	0	0.0008
15:17~11:01	0	0.0004
15:17~13:01	0	0.0004
15:17~13:02	0	0.0023
15:17~13:03	0	0.0004
15:18~04:01	0	0.0004
15:18~09:01	0	0.0004
15:18~11:01	0	0.0004
15:18~11:04	0	0.0004
15:18~13:01	0	0.0012
15:18~13:02	0	0.0008
15:18~16:01	0	0.0004
15:39~08:02	0	0.0004
15:39~12:01	0	0.0004
15:71~11:01	0	0.0004
18:01~01:01	0	0.0004
18:01~03:01	0.0074	0.0093
18:01~04:01	0.0074	0.0035
18:01~04:03	0	0.0019
18:01~04:04	0	0.0008
18:01~04:07	0	0.0004
18:01~08:04	0	0.0004
18:01~09:01	0	0.0008
18:01~10:01	0	0.0004
18:01~11:01	0.0037	0.0023
18:01~11:02	0	0.0008
18:01~11:03	0	0.0004
18:01~11:04	0.011	0.0074
18:01~12:01	0	0.0004
18:01~13:01	0	0.0015
18:01~13:02	0.0037	0.0019
18:01~14:01	0.0037	0
18:01~15:01	0.0074	0.0066
18:01~16:01	0	0.0012
18:40~13:01	0	0.0004
27:02~11:01	0	0.0008
27:02~13:05	0	0.0004
27:02~15:01	0	0.0004
27:02~16:01	0	0.0019
27:05~01:01	0.0037	0.0112
27:05~01:03	0.0037	0.0023
27:05~03:01	0	0.0019
27:05~04:01	0.011	0.005
27:05~04:04	0.0037	0.0046
27:05~04:05	0	0.0004
27:05~04:07	0	0.0004
27:05~07:01	0	0.0015
27:05~08:01	0	0.0015
27:05~08:03	0	0.0008
27:05~09:01	0	0.0004
27:05~11:01	0	0.0023
27:05~13:01	0.0037	0.0015
27:05~13:02	0	0.0004
27:05~14:01	0	0.0004
27:05~14:02	0	0.0004
27:05~15:01	0	0.0012
27:05~15:02	0	0.0004
27:05~15:03	0	0.0004
35:01~01:01	0.0184	0.0271
35:01~01:03	0.0074	0.0062
35:01~01:07	0	0.0004
35:01~03:01	0	0.0012
35:01~04:01	0	0.0023
35:01~04:05	0	0.0004
35:01~04:07	0	0.0004
35:01~07:01	0	0.0015
35:01~08:01	0	0.0027
35:01~08:11	0	0.0004
35:01~11:01	0.0037	0.0019
35:01~11:04	0.0037	0.0008
35:01~12:01	0	0.0004
35:01~13:01	0.0037	0.0008
35:01~13:02	0	0.0019
35:01~13:03	0	0.0004
35:01~14:01	0.011	0.0039
35:01~15:01	0.0037	0.0015
35:01~16:01	0.0037	0.0008
35:02~01:02	0	0.0004
35:02~04:02	0	0.0004
35:02~04:03	0.0037	0.0008
35:02~07:01	0	0.0004
35:02~11:01	0	0.0004
35:02~11:03	0	0.0004
35:02~11:04	0.0074	0.0066
35:02~14:04	0	0.0004
35:03~01:01	0.0037	0.0008
35:03~04:01	0	0.0008
35:03~04:02	0	0.0004
35:03~04:03	0	0.0008
35:03~04:04	0	0.0004
35:03~07:01	0	0.0012
35:03~08:01	0.0037	0.0015
35:03~11:01	0.0037	0.0004
35:03~12:01	0.0037	0.0027
35:03~13:01	0	0.0012
35:03~13:05	0	0.0004
35:03~14:01	0.0037	0.0019
35:03~15:01	0	0.0004
35:03~15:02	0	0.0004
35:03~16:01	0.0037	0
35:08~04:01	0.0037	0
35:08~04:03	0.0037	0.0012
35:08~07:01	0	0.0008
35:08~11:01	0	0.0008
35:08~13:02	0	0.0008
35:08~13:03	0	0.0004
35:08~13:21	0.0037	0
35:08~14:01	0	0.0008
35:08~15:01	0	0.0004
35:41~07:01	0	0.0004
37:01~01:01	0	0.0008
37:01~03:01	0	0.0004
37:01~04:01	0	0.0012
37:01~07:01	0.0037	0.0004
37:01~08:01	0	0.0008
37:01~10:01	0	0.0027
37:01~11:01	0	0.0008
37:01~11:04	0	0.0008
37:01~13:01	0	0.0004
37:01~13:02	0	0.0008
37:01~15:01	0.0074	0.0023
37:01~15:02	0.0037	0
37:01~16:01	0	0.0004
38:01~01:01	0	0.0015
38:01~03:01	0	0.0008
38:01~04:02	0	0.0046
38:01~04:03	0	0.0004
38:01~07:01	0	0.0008
38:01~10:01	0	0.0004
38:01~11:01	0	0.0004
38:01~11:04	0	0.0012
38:01~12:01	0	0.0004
38:01~13:01	0.0074	0.0062
38:01~13:02	0	0.0008
38:01~13:03	0	0.0004
38:01~14:01	0	0.0019
38:01~14:04	0	0.0004
38:09~04:02	0	0.0004
39:01~01:01	0	0.0012
39:01~03:01	0	0.0004
39:01~04:01	0.0037	0
39:01~04:02	0	0.0004
39:01~04:03	0	0.0004
39:01~04:04	0	0.0004
39:01~07:01	0	0.0004
39:01~08:01	0	0.0004
39:01~09:01	0	0.0004
39:01~10:01	0	0.0004
39:01~11:01	0	0.0008
39:01~12:01	0	0.0008
39:01~13:01	0	0.0012
39:01~13:02	0	0.0004
39:01~14:01	0	0.0008
39:01~16:01	0	0.0031
39:05~04:03	0	0.0004
39:05~04:07	0.0037	0
39:06~01:01	0	0.0015
39:06~04:01	0	0.0004
39:06~04:04	0	0.0004
39:06~07:01	0	0.0004
39:06~08:01	0.0037	0.0027
39:06~13:01	0	0.0004
39:06~15:01	0	0.0004
39:06~16:01	0	0.0004
39:31~04:07	0	0.0004
39:31~07:01	0	0.0004
40:01~01:01	0.0037	0.0012
40:01~01:03	0.0037	0.0012
40:01~03:01	0.0074	0.0019
40:01~04:01	0.0037	0.007
40:01~04:03	0	0.0004
40:01~04:04	0.0147	0.0116
40:01~04:09	0	0.0004
40:01~07:01	0	0.0019
40:01~08:01	0.0037	0.0046
40:01~08:03	0	0.0004
40:01~09:01	0	0.0035
40:01~11:01	0	0.0012
40:01~11:03	0	0.0008
40:01~11:04	0	0.0004
40:01~12:01	0	0.0012
40:01~13:01	0.0037	0.0019
40:01~13:02	0.011	0.0108
40:01~15:01	0	0.0023
40:02~01:01	0.0037	0.0012
40:02~03:01	0	0.0012
40:02~04:01	0	0.0008
40:02~04:07	0	0.0004
40:02~04:08	0	0.0004
40:02~07:01	0	0.0015
40:02~08:01	0	0.0012
40:02~10:01	0	0.0004
40:02~11:01	0.0037	0.0027
40:02~11:04	0	0.0008
40:02~12:01	0	0.0004
40:02~13:01	0	0.0019
40:02~14:07	0	0.0004
40:02~15:01	0	0.0008
40:02~16:02	0.0074	0.0008
41:01~01:01	0	0.0004
41:01~03:01	0.0037	0.0004
41:01~04:04	0	0.0008
41:01~04:05	0.0037	0
41:01~08:04	0	0.0004
41:01~11:02	0	0.0004
41:01~13:05	0	0.0004
41:02~04:03	0	0.0004
41:02~07:01	0	0.0004
41:02~09:01	0	0.0004
41:02~11:01	0.0037	0.0004
41:02~11:04	0.0037	0
41:02~13:03	0	0.0019
42:01~14:01	0	0.0004
44:02~01:01	0.0074	0.0143
44:02~01:03	0	0.0004
44:02~03:01	0	0.0019
44:02~04:01	0.0147	0.0248
44:02~04:02	0.0037	0.0019
44:02~04:03	0	0.0008
44:02~04:04	0.0037	0.0046
44:02~04:05	0	0.0008
44:02~04:07	0.0037	0.0027
44:02~04:08	0	0.0004
44:02~07:01	0.0074	0.0035
44:02~08:01	0.0037	0.0023
44:02~09:01	0	0.0008
44:02~11:01	0.0074	0.0081
44:02~11:03	0	0.0004
44:02~11:04	0	0.0031
44:02~11:15	0	0.0004
44:02~12:01	0	0.0046
44:02~13:01	0.0074	0.0085
44:02~13:02	0	0.0012
44:02~13:03	0	0.0008
44:02~14:01	0	0.0015
44:02~15:01	0.0037	0.0104
44:02~15:02	0.0037	0
44:02~16:01	0.0037	0.0019
44:03~01:01	0	0.0004
44:03~01:02	0	0.0004
44:03~04:01	0.0037	0.0035
44:03~04:03	0	0.0008
44:03~04:04	0.0037	0.0004
44:03~04:07	0	0.0008
44:03~07:01	0.0368	0.0321
44:03~08:01	0	0.0008
44:03~09:01	0.0037	0.0008
44:03~11:01	0	0.0015
44:03~11:02	0	0.0004
44:03~11:12	0	0.0004
44:03~12:01	0	0.0004
44:03~13:02	0	0.0004
44:03~14:01	0	0.0008
44:03~15:01	0	0.0046
44:04~08:01	0	0.0004
44:04~14:01	0.0037	0
44:05~01:01	0	0.0008
44:05~11:04	0	0.0008
44:05~14:01	0	0.0004
44:05~16:01	0.0037	0.0004
44:55~12:01	0.0037	0
45:01~04:01	0.0074	0.0027
45:01~07:01	0	0.0004
45:01~08:03	0	0.0004
45:01~10:01	0	0.0004
45:01~11:01	0	0.0008
45:01~14:01	0	0.0004
47:01~07:01	0	0.0004
47:01~11:02	0	0.0004
47:01~13:01	0	0.0004
47:01~13:03	0.0037	0
47:01~16:01	0	0.0004
48:01~04:03	0	0.0004
49:01~01:01	0	0.0012
49:01~03:01	0	0.0004
49:01~04:01	0	0.0004
49:01~04:03	0.0037	0.0004
49:01~04:04	0	0.0004
49:01~04:05	0.0037	0.0008
49:01~07:01	0	0.0015
49:01~08:01	0	0.0004
49:01~09:01	0	0.0008
49:01~11:01	0	0.0035
49:01~11:02	0	0.0008
49:01~11:03	0	0.0004
49:01~11:04	0.0037	0
49:01~12:01	0	0.0004
49:01~13:01	0	0.0004
49:01~13:02	0.0037	0.0015
49:01~14:01	0	0.0008
49:01~15:01	0	0.0004
49:01~16:01	0	0.0004
50:01~01:02	0	0.0004
50:01~03:01	0	0.0015
50:01~04:01	0.0037	0.0004
50:01~04:07	0	0.0004
50:01~04:08	0.0037	0.0004
50:01~07:01	0.011	0.0062
50:01~12:01	0	0.0004
50:01~13:02	0	0.0008
50:01~13:03	0	0.0004
50:01~15:01	0	0.0004
50:02~03:01	0	0.0004
50:02~04:06	0	0.0004
51:01~01:01	0.0037	0.0062
51:01~01:03	0	0.0008
51:01~03:01	0.0037	0.0008
51:01~04:01	0	0.0004
51:01~04:02	0	0.0015
51:01~04:03	0.0037	0
51:01~04:04	0	0.0012
51:01~04:07	0	0.0035
51:01~04:08	0.0037	0.0004
51:01~07:01	0.0037	0.0043
51:01~08:01	0.0037	0.0035
51:01~08:03	0	0.0008
51:01~09:01	0	0.0015
51:01~10:01	0	0.0008
51:01~11:01	0.011	0.0097
51:01~11:02	0	0.0004
51:01~11:03	0	0.0004
51:01~11:04	0	0.0004
51:01~12:01	0	0.0012
51:01~13:01	0.0037	0.0066
51:01~13:02	0.0037	0.0012
51:01~13:03	0	0.0012
51:01~14:01	0	0.0004
51:01~14:04	0	0.0004
51:01~15:01	0	0.0035
51:01~16:01	0	0.0008
51:05~14:01	0	0.0004
51:07~11:01	0	0.0004
51:08~04:03	0	0.0004
51:08~09:01	0	0.0004
51:08~13:03	0	0.0004
51:09~11:01	0	0.0004
51:43~04:01	0	0.0004
52:01~04:07	0	0.0004
52:01~07:01	0	0.0004
52:01~08:01	0	0.0008
52:01~10:01	0	0.0004
52:01~11:04	0.0037	0
52:01~12:02	0	0.0004
52:01~14:04	0	0.0004
52:01~15:02	0.0074	0.0058
53:01~01:02	0.0037	0.0004
53:01~08:01	0.0037	0
53:01~10:01	0	0.0004
53:01~13:02	0	0.0035
55:01~01:01	0	0.0015
55:01~01:02	0	0.0004
55:01~03:01	0	0.0004
55:01~04:01	0.0037	0.0008
55:01~04:03	0	0.0004
55:01~04:04	0	0.0004
55:01~04:07	0	0.0012
55:01~07:01	0	0.0008
55:01~08:03	0.0074	0
55:01~11:01	0	0.0039
55:01~11:03	0	0.0004
55:01~11:04	0.0037	0
55:01~13:01	0	0.0008
55:01~13:02	0	0.0008
55:01~14:01	0.0074	0.0046
55:01~15:01	0.0074	0.0015
55:01~16:01	0	0.0012
56:01~01:01	0.0037	0.0023
56:01~01:02	0	0.0004
56:01~04:01	0	0.0012
56:01~04:03	0	0.0004
56:01~11:01	0	0.0004
56:01~11:04	0	0.0008
56:04~12:02	0	0.0004
57:01~01:01	0	0.0008
57:01~04:01	0	0.0008
57:01~04:02	0	0.0008
57:01~07:01	0.0147	0.0228
57:01~08:01	0	0.0004
57:01~13:01	0.0037	0.0027
57:01~13:02	0	0.0008
57:01~13:05	0	0.0012
57:01~15:01	0	0.0023
57:02~04:03	0	0.0004
57:03~03:01	0	0.0004
57:03~08:04	0.0037	0
57:03~11:01	0	0.0008
58:01~03:01	0	0.0004
58:01~07:01	0	0.0012
58:01~08:01	0	0.0004
58:01~08:04	0	0.0008
58:01~12:01	0	0.0004
58:01~13:01	0	0.0004
58:01~13:02	0	0.0023
58:01~16:01	0.0037	0
58:02~13:01	0.0037	0
78:01~08:06	0	0.0004

## Sheet: S5
Supplementary Table S5. Frequencies of memory-positive cells among tetramer positive CD8+ T cells
B*15:01	Number of samples with tetramer-positive CD8+ T cells	% memory-positive
Epitope		(mean ± SEM)
CVADYSVLY	3/9	16.7 ± 16.7
HVGEIPVAY	0/9	N/A
NQKLIANQF	5/9	100.0 ± 0.0
RVAGDSGFAAY	1/9	0.0 ± 0.0

## Sheet: S6
SupplementaryTable S6. Frequencies of tetramer-positive CD8+ T cells per total CD8+ T cells
	CVADYSVLY	HVGEIPVAY	NQKLIANQF	RVAGDSGFAAY
Sample 1: NMDP 0180-8700-7	0	0	0	0
Sample 2: NMDP 0171-57-97-5	0.000767128	0	0.000766745	0
Sample 3: NMDP 0103-9094-5	0	0	0	0
Sample 4: NMDP 10-2853-9	0.000756915	0	0.000756915	0.000756915
Sample 5: NMDP 0109-0159-3	0.000641005	0	0.000641005	0
Sample 6: NMDP 0114-9402-8	0	0	0.00245752	0
Sample 7: NMDP 0127-6205-0	0	0	0	0
Sample 8: NMDP 0167-2077-3	0	0	0.000973176	0
Sample 9: NMDP 0010-4069	0	0	0	0

## Sheet: S7
Supplementary Table S7. TCR repertoires specific to NQK-A8 and NQK-Q8 peptides
		NQK-Q8 = SARS-CoV-2 derived
		NQK-A8 = OC43 derived
		VAC62 = triple vaccinated donor
		the highlighted colour indicated shared TCR chain between donors (public TCR chain)
							ex vivo									in vitro (NQK-A8 line)						in vitro (NQK-Q8 line)
							0001	5021	SG133	VAC62	VAC62	SG133	GR80	GR29	GR81	GR80	SG5	SG5	GR81	GR8	GR80	SG5	GR81	GR80	GR81
TRAV	TRAJ	CDR3α	TRBV	TRBD	TRBJ	CDR3β	NQK-A8	NQK-A8	NQK-A8	NQK-A8	NQK-Q8	NQK-Q8	NQK-Q8	NQK-Q8	NQK-Q8	NQK-A8	NQK-A8	NQK-Q8	double	double	double	NQK-Q8	NQK-Q8	double	double	cross-reactive TCR	public TCR
			5-4	2*01	2-7*01	CASSLGLAAYEQYF	1
			29-1	2*02	1-1*01	CSVGEVGGLPAFF	1
			20-1	1*01	1-1*01	CSATRDRGYTEAFF	2												1				22		12	Yes	Yes
41*01	49*01	CAASDPAGNQFYF	5-4*02	1*01		CASSLNLGQGEDTQYF																		1		Yes
			27*01	1*01		CASSPRGTWGNTIYF																		1
41*01	49*01	CAASDPAGNQFYF	5-4 or 5-8*01	1*01		CASSLNLGQGEDTQYF																		2		Yes
41*01	49*01	CAASDPAGNQFYF	5-4*04	1*01		CASSLNLGQGEDTQYF																		2		Yes
			5-8	1*01		CASSLNLGQGEDTQYF																		2		Yes
			5-4 or 5-8*01	1*01		CASSLNLGQGEDTQYF																		2		Yes
			5-4*04	1*01		CASSLNLGQGEDTQYF																		2		Yes
41*01	49*01	CAASDPAGNQFYF	5-8	1*01		CASSLNLGQGEDTQYF																		4		Yes
41*01	49*01	CAASDPAGNQFYF																			1			5		Yes
			5-4	1*01	2-3*01	CASSLNLGQGEDTQYF															1			13		Yes
41*01	49*01	CAASDPAGNQFYF	5-4	1*01	2-3*01	CASSLNLGQGEDTQYF							2								6			73		Yes
21	40*01	CAVHTSGTYKYIF	7-2 or 7-8*01		1-2*01	CASSLEDTNYGYTF					3
21	40*01	CAVQASRTYKYIF	7-2 or 7-8*01		1-2*01	CASSLEDTNYGYTF				1
21	40*01	CAVLTSGTYKYIF										1														Yes	Yes
21	40*01	CAVLTSGTYKYIF	7-2 or 7-8*01	1*01	1-2*01	CASSFEDTNYGYTF									1				3							Yes	Yes
21	40*01	CAVLTSGTYKYIF	7-2	1*01	1-2*01	CASSFEDTNYGYTF													9							Yes	Yes
1-2	20*01	CAAFNDYKLSF																				1
1-2	33*01	CAVMDSNYQLIW	20-1	1*01	2-7*01	CSAPGTADYEQYF																			1
1-2*01	20*01	CAVPPPPPNDYKLSF	11-2*01	1*01	1-1*01	CASSLAGGQVNTEAFF				1
10*01	43*01	CVVSVYNNDMRF	9*01	2*01	2-1*01	CASNAGGPAYNEQFF								1
12-1*01	12*01	CVGMDSNYKLIF													1
12-1*01	8*01	CVVENTGFQNIVF														1
12-3	47*2	CAMKEQEYGNKLVF	6-2*01 or 6-3*01	2*02	2-1*01	CASSSPRGSSYNEQFF							1
13-1*02	26*01	CAASTPDYGQNFVF	24-1	1*01		CATEVTVPYEQYF								1
13-2	15*01	CAEKKGTALIF	7-2	1*01		CASSLEDPIYGYTF								1
19*01	31*01	CALRPLNNARLMF	10-3*02	2*02	2-2*01	CAISELGGLAGVDTGELFF											5	3								Yes
19*01	31*01	CALRPLNNARLMF															14	11								Yes
19*01	31*01	CALRPLNNARLMF	10-3*02	2*02	2-2*01	CAISELGGLAGVDTGELFF											1									Yes
19*01	31*01	SDLRTCNKTRLMC															1
19*01	31*01	CALRPLNNARLMF															5	2								Yes
21*02	40*01	CAVLNSGTYKYIF							1
22*01	49*01	CAPQGNQFYF	7-2	1*01	1-2*01	CASSLEDTIYGYTF					1
22*01	4*01	CAVEGFSGGYNKLIF	7-3	1*01	2-7*01	CASSLNGQGTYEQYF							1
22*01	44*01	CAVARASKLTF												2
22*01	4*01	CAVEGFSGGYNKLIF											1
26-1	52*01	CIVRANAGGTSYGKLTF	10-3*02	1*01	2-1*01	CAISVWGAADNEQFF												1
26-1	49*01	CIVRPPISNTGNQFYF																					1
26-2*01	22*01	CIHSSGCARQLTF	7-2 or 7-8*01	1*01	2-1*01	CASSLTDEAYNEQFF							1
26-2*01	22*01	CIHSSGSARQLTF	7-2	1*01	2-1*01	CASSLTDEAYNEQFF							2			1										Yes
26-2*01	30*01	CILRDEWARDDKIIF							1
29/DV5*01	42*01	FPSIDYGGSQGNLIF	20-1	1*01	1-1*01	CSATRDRGYTEAFF																			2
29/DV5*04	42*01	CAPYSGGSQGNLIF	10-2*01	2*01	2-1*01	CASSVEGGAYNEQFF									1
3*01	11*01	CAAPRGYSTLTF	9*01	2*02	2-7*01	CASSPGLAGGVNEQYF										5										Yes
3*01	11*01	CAAPRGYSTLTF														2					1					Yes
38-2/DV8*01	43*01	CGYRFNNNDMPF	20-1	1*01	1-1*01	CSATRDRGYTEAFF								1
38-2/DV8*01	43*01	CAYRFNNNDMRF	20-1	1*01	1-1*01	CSATRDRGYTEAFF																	20		18	Yes	Yes
41*01	35*01	CALPIGFGNVLHC																			1
6*03	12*01	CAFRMDSSYKLIF	4-1		1-1*01	CASSQEGQGATEAFF									1
8-1*01	15*01	CAVNAGQAGTALIF	11-2*01	2*01	2-2*01	CASSLTLRGGAGELFF			1
8-1*01	16*02	CAVMRFSDGQKLLF																			1
8-2 or 8-4	54*01	CVVSERGAQKLVF									1
8-2 or 8-4	54*01	CVVYERGAQKLVF										1
8-2 or 8-4	54*01	SGASERGAQKLVV (2nd-CYS 104 and PHE 118 not identified)								1
8-2 or 8-4	54*01	WVVSERGAPNLVF (2nd-CYS 104 not identified)										1
9-2	20*01	CGSIDYRDDKLIF	7-2	1*01	2-1*01	CASSLASQSYNEQFF					1
9-2	27*01	CALSDSNAGKSTF	7-2	2*02	2-1*01	CASSLASESYNEQFF				1																Yes	Yes
9-2	27*01	CALSDSNAGKSTF	7-2 or 7-8*01	2*02	2-1*01	CASSLASESYNEQFF					2															Yes	Yes
9-2	27*01	CALSDSNAGKSTF								1		2														Yes	Yes
9-2	27*01	CALSDSNAGKSTF	7-2	1*01	2-1*01	CASSLASESYNEQFF								1												Yes	Yes
9-2	30*01	CALGDDKIIF	7-2	1*01	1-1*01	CASSLASEGFTEAFF								6
			7-2 or 7-8*01		1-2*01	CASSLEDSKYRYTL (PHE 118 not identified)					1
			7-2 or 7-8*01	1*01	1-2*01	CASSLEDTIYGYTF					1
			12-4*02	1*01	2-5*01	CASSPHRGHETQYF					1
			7-2 or 7-8*01	1*01	2-1*01	CASSLASQSYNEQFF					2
			7-2 or 7-8*01	1*01	1-2*01	CASSLEDTQYGYTF				1
			7-2 or 7-8*01	1*01	1-2*01	LCQQLRTNTNYGYTF (2nd-CYS 104 not identified)				1
			7-2	1*01	1-2*01	CASSFEDTIYGYTF			4
			7-2 or 7-8*01	2*02	2-1*01	CASSLASESYNEQFF			2		1															Yes	Yes
			7-2	1*01	1-2*01	CASSLEDTNYGYTF			3	1	3					1					1					Yes	Yes
			7-8		1-2*01	CASSLEDTNYGYTF					1															Yes	Yes
			7-2 or 7-8*01	1*01	1-2*01	CASSLEDTVYGYTF				1	1															Yes
			7-2	1*01	1-2*01	CASSFEDTNYGYTF									1				9							Yes
			12-4*02	1*01	2-1*01	CASSFLSAGSSYNEQFF							1
			6-2*01 or 6-3*01	2*02	2-1*01	CASSSPRGSSYNEQFF							1
			7-2 or 7-8*01	1*01	1-2*01	CASSLEDTLYGYTF							2
			11-2*01	1*01	1-1*01	CASSLAGGQTNTEAFF								2
			10-3*02	2*02	2-2*01	CAISELGGLAGVDTGELFF											1	3								Yes
			7-2 or 7-8*01	1*01	1-2*01	CASSFEDTNYGYTF													7							Yes
			12-3*01 or 12-4*01	1*01		CASGPIDQPQHF																	1
			20-1	1*01	1-1*01	CSATRDRGYTEAVL																	1
			5-4	2*01		CASSLARRGFVTDTQYF													1
			9*01	2*01	2-1*01	CASSASESSGGEQFF												1
			11-1*01	1*01	1-1*01	CASSYAGGLVNTEAFF										1
			7-2 or 7-8*01	1*01	1-2*01	CASSLEDTNYGYTF				2	9					1										Yes	Yes
			9*01	2*02	2-7*01	CASSPGLAGGVNEQYF							3			26					25
			28*01	1*01	2-7*01	CASRQRQGDSYEQYF										1
			7-2	1*01		CASSLTDEAYNEQFF										1
			9*02	2*01		CASSVGQQLMKNCLF										1
			7-2 or 7-8*01	2*01		CASSLAGQILAGHTDTQYF										2
			7-9	2*01		CASSLTGTSGGALSFEQFF																	1
			25-1*01	1*01		CASSRWDNSGNTIYF																	1
			6-5*01	1*01		CASSYSNLGSTDTQYF																	3
			2*03	2*02	2-5*01	CASRNPEGGGLETQYF														1
			12-3*01, or 12-4*01	1*01	2-3*01	CASSPSTGGLTDTQYF										6					4					Yes
			5-4	1*01	2-7*01	CASSPGQGMNEQYF		1

## Sheet: S8
Supplementary Table S8. Public TCRs specific to NQK-A8 and NQK-Q8 peptides
TRAV	TRAV	TRAJ	CDR3α	TRBV	TRBJ	CDR3β	Donors	Sample	Study
D5A	21	40	CAVHTSGTYKYIF	7-2	1-2	CASSLEDTNYGYTF	R24	inf_vax1	doi.org/10.1038/s41590-022-01184-4
							R9	inf_vax2	doi.org/10.1038/s41590-022-01184-4
							R24	inf_vax1	doi.org/10.1038/s41590-022-01184-4
							R10	inf	doi.org/10.1038/s41590-022-01184-4
							N9	vax2	doi.org/10.1038/s41590-022-01184-4
							VAC62	vax3	This study
A6A	21	40	CAVLTSGTYKYIF	7-2	1-2	CASSFEDTNYGYTF	R10	inf_vax2	doi.org/10.1038/s41590-022-01184-4
							R1	inf	doi.org/10.1038/s41590-022-01184-4
							GR81	unexposed	This study
							SG133	unexposed	This study
D9A	9-2*01, or 9-2*02 or 9-2*03 or 9-2*04	27*01	CALSDSNAGKSTF	7-2*01 , or 7-2*02 or 7-2*03 or 7-2*04	2-1*01	CASSLASESYNEQFF	R8	inf_vax2	doi.org/10.1038/s41590-022-01184-4
							GR29	unexposed	This study
							VAC62	vax3	This study
							SG133	unexposed	This study
	inf = COVID-19 recovered
	vax1 = 1 dose of vaccine
	vax2 = 2 doses of vaccine
	vax3 = 3 doses of vaccine

## Sheet: S9
Supplementary Table S9. Stability of HLA-B*15:01 in complex with the NQK peptides from SARS-CoV-2 and OC43 viruses
Peptide sequence	Viral origin	Tm (°C) ± S.E.M.
NQKLIANQF	SARS-CoV-2	51.60 ± 0.38
NQKLIANAF	OC43-CoV and HKU1-CoV	51.01 ± 0.11
The bold letters show the difference in sequence of SARS-CoV-2 peptides compared to OC43-CoV and HKU1-CoV. The Tm designate the thermal melt temperature (n = 2).

[truncated: 10 more sheets: S10, S11, S12, S13, S14, S15, S16, S17, S18, S19]
